# Supplementary material for: Factors Influencing the Use of Online Symptom Checkers in the United Kingdom: Cross-Sectional Study
Source: JMIR Form Res. 2025 Sep 15;9:e65314. doi: 10.2196/65314 (PMC12435756; doi:10.2196/65314)
Supplement: Multimedia Appendix 1 [file formative-v9-e65314-s001.xlsx]

## Sheet: Sheet0
Q2	Q3	Q4	Q4_12_TEXT	Q5	Q6	Q7	Q7_6_TEXT	Q8	Q9	Q10_1	Q10_2	Q10_3	Q10_4	Q10_5	Q10_6	Q10_7	Q10_8	Q10_9	Q10_10	Q10_11	Q10_12	Q10_13	Q10_14	Q11	Q12	Q13	Q14	Q15	Q16	Q17	Q18	Q18_6_TEXT	Q19	Q20	Q21	Q22_1	Q22_2	Q22_3
Please confirm that you are happy to consent to participate in this survey.	Have you ever used a symptom checker (such as NHS 111, WebMD, Babylon, Your.MD etc.)?	If yes, which symptom checker(s) have you used? - Selected Choice	If yes, which symptom checker(s) have you used? - Other: - Text	How would you prefer to access the symptom checker?	When would you typically use a symptom checker? (you can select more than one)	For what reason wouldyou use a symptom checker? - Selected Choice	For what reason wouldyou use a symptom checker? - Other (please specify) - Text	Reflecting on your past experience, did the symptom checker give you a recommendation for action or triage option (e.g. see tdoctor, or seek urgent care)?	If so, what recommendation(s) were you presented by your symptom checkers? (you can choose more than one)	To what extent do you agree with the following statements about symptom checkers? - They give me relevant information about a range of conditions that might fit the problems I am experiencing	To what extent do you agree with the following statements about symptom checkers? - They give me extra information I can't find elsewhere	To what extent do you agree with the following statements about symptom checkers? - They are useful when I have limited access to a healthcare professional (e.g. rural setting, out of hours)	To what extent do you agree with the following statements about symptom checkers? - I am prepared to follow their consultation outcome/ advice	To what extent do you agree with the following statements about symptom checkers? - They help me decide if I need to see a doctor urgently or seek emergency care	To what extent do you agree with the following statements about symptom checkers? - They can help improve my health literacy & support my self-care journey	To what extent do you agree with the following statements about symptom checkers? - They make me feel less anxious about my health	To what extent do you agree with the following statements about symptom checkers? - Since COVID-19, I would rather check my symptoms before unnecessarily going to see a healthcare professional	To what extent do you agree with the following statements about symptom checkers? - I trust their consultation outcome/ diagnosis to be accurate	To what extent do you agree with the following statements about symptom checkers? - I trust them to give me the right recommendation for action/ triage (e.g. see GP)	To what extent do you agree with the following statements about symptom checkers? - Symptom checkers are not very accurate at predicting diagnoses	To what extent do you agree with the following statements about symptom checkers? - Symptom checkers are not yet safe enough to provide health recommendations	To what extent do you agree with the following statements about symptom checkers? - They are still primitive & I wouldn't solely rely on them	To what extent do you agree with the following statements about symptom checkers? - A GP will offer better advice than a symptom checker	How much value would you place on the information provided by a symptom checker when you make decisions about your health?	Who do you think is more likely to make a mistake about your condition or triage?	How confident would you feel about discussing the outcome of your symptom checker consultation with your GP?	Do you think GPs should ask patients to use a symptom checker before booking an appointment?	Do you have any concerns about using symptom checkers?	What is your age?	What is your gender?	What is your ethnicity? - Selected Choice	What is your ethnicity? - Other ethnic group (Please specify): - Text	What is your highest level of education?	How many people live in your household?	Do you have a disability or a long-term health conditions (LTCs)?	Thank you for taking the time to complete our survey. We are looking to interview 10-15 participants (via telephone, Skype or Microsoft Teams) to gain a deeper understanding of your perceptions and attitudes towards online symptom checkers. if you are interested in being contacted for an interview (approximately 30 minutes), please enter contact information and we will be in touch. All informatio…	Thank you for taking the time to complete our survey. We are looking to interview 10-15 participants (via telephone, Skype or Microsoft Teams) to gain a deeper understanding of your perceptions and attitudes towards online symptom checkers. if you are interested in being contacted for an interview (approximately 30 minutes), please enter contact information and we will be in touch. All informatio…	Thank you for taking the time to complete our survey. We are looking to interview 10-15 participants (via telephone, Skype or Microsoft Teams) to gain a deeper understanding of your perceptions and attitudes towards online symptom checkers. if you are interested in being contacted for an interview (approximately 30 minutes), please enter contact information and we will be in touch. All informatio…
Yes	Yes	Ada,Babylon,Your.MD / Healthily		Both		To determine whether or not I needed to see a doctor,To better understand what could be causing my symptoms,To get medical advice without going to the doctor,To help me determine if I have medical emergency		Yes	See GP / see doctor	Strongly agree	Somewhat agree	Strongly agree	Strongly agree	Strongly agree	Strongly agree	Strongly agree	Strongly agree	Somewhat agree	Somewhat agree	Somewhat disagree	Somewhat disagree	Neither agree nor disagree	Somewhat agree	High Value - I follow the information as if it was given to me by my GP	No difference	Confident	Yes	No	47	Male	White		University degree or higher	2	No
Yes	No			Both	Before seeing a doctor	To better understand what could be causing my symptoms,To help me determine if I need to access medical care				Somewhat agree	Neither agree nor disagree	Somewhat agree	Neither agree nor disagree	Neither agree nor disagree	Somewhat agree	Somewhat agree	Neither agree nor disagree	Somewhat disagree	Neither agree nor disagree	Neither agree nor disagree	Neither agree nor disagree	Somewhat agree	Somewhat agree	Medium Value - I follow the information if it fits with my own views & other information	A symptom checker	Unsure	No	I think they are usually to a point, I would always prefer to seek medical diagnosis/prognosis from a medical professional rather then solely relying on an online system.	32	Male	White		University degree or higher	2	No	Michael Whitfield	m.whitfield@imperial.ac.uk	07494675062
Yes	Yes	Other:	Zoe	Phone app/ tablet	Instead of seeing a doctor,Before seeing a doctor	To determine whether or not I needed to see a doctor,To get medical advice without going to the doctor,To help me determine if I need to access medical care		No		Somewhat disagree	Somewhat disagree	Somewhat agree	Somewhat agree	Somewhat agree	Somewhat agree	Neither agree nor disagree	Strongly agree	Somewhat agree	Somewhat agree	Neither agree nor disagree	Somewhat disagree	Somewhat agree	Somewhat agree	Medium Value - I follow the information if it fits with my own views & other information	A symptom checker	Confident	Yes		38	Female	White		University degree or higher	3	No
Yes	Yes	Other:	Doctorlink	Phone app/ tablet	Before seeing a doctor	To determine whether or not I needed to see a doctor,To better understand what could be causing my symptoms,To get medical advice without going to the doctor,To help me determine if I need to access medical care,To help me determine if I have medical emergency		Yes	See GP / see doctor	Somewhat disagree	Strongly disagree	Somewhat disagree	Somewhat disagree	Somewhat disagree	Somewhat agree	Strongly disagree	Neither agree nor disagree	Strongly disagree	Strongly disagree	Strongly agree	Strongly agree	Strongly agree	Strongly agree	Medium Value - I follow the information if it fits with my own views & other information	A symptom checker	Unsure	No	Yes - wring diagnosis given. No regulation	47	Male	White		University degree or higher	3	No	David Mummery	David.mummery@nhs.net	07929640879
Yes	Yes	Not sure		Website	Before seeing a doctor,After seeing a doctor	To determine whether or not I needed to see a doctor,To better understand what could be causing my symptoms,To confirm the diagnosis made by my doctor		No		Strongly agree	Neither agree nor disagree	Somewhat agree	Strongly agree	Somewhat agree	Somewhat agree	Somewhat agree	Somewhat agree	Somewhat agree	Strongly agree	Neither agree nor disagree	Neither agree nor disagree	Strongly agree	Strongly agree	Medium Value - I follow the information if it fits with my own views & other information	A symptom checker	Unsure	No	It may cause people to jump to conclusions about their health.	25	Female	Black / African Caribbean / Black British		University degree or higher	3	Yes- 1 or more LTCs
Yes	Yes	Patient.info		Both	Instead of seeing a doctor	To help me determine if I need to access medical care		No		Somewhat agree	Neither agree nor disagree	Somewhat agree	Neither agree nor disagree	Somewhat agree	Neither agree nor disagree	Neither agree nor disagree	Somewhat agree	Neither agree nor disagree	Somewhat agree	Neither agree nor disagree	Somewhat agree	Strongly agree	Strongly agree	Low Value - it is just one of several sources of information points I consider	A symptom checker	Unsure	No	No	25	Female	Asian / Asian British		University degree or higher	3	No
Yes	No			Website	Before seeing a doctor	To determine whether or not I needed to see a doctor,To get medical advice without going to the doctor,To help me determine if I need to access medical care,To help me determine if I have medical emergency				Somewhat agree	Neither agree nor disagree	Neither agree nor disagree	Neither agree nor disagree	Somewhat agree	Somewhat disagree	Neither agree nor disagree	Neither agree nor disagree	Neither agree nor disagree	Somewhat agree	Neither agree nor disagree	Somewhat agree	Somewhat agree	Somewhat agree	Low Value - it is just one of several sources of information points I consider	A symptom checker	Not confident	No	Yes - symptom checker may actually unecessarily increase admissions as a result of it requiring to safety net and most of them will default to a disclaimer of "always consult a medical professional/see A&E if you are worried" etc.	29	Female	Other ethnic group (Please specify):	Burmese	University degree or higher	1 (I live alone)	No
Yes	Yes	NHS 111,Patient.info,Your.MD / Healthily,Not sure		Both	Before seeing a doctor	To determine whether or not I needed to see a doctor,To better understand what could be causing my symptoms,To get medical advice without going to the doctor,To help me determine if I need to access medical care		No		Neither agree nor disagree	Somewhat agree	Strongly agree	Somewhat agree	Somewhat agree	Somewhat agree	Somewhat disagree	Neither agree nor disagree	Somewhat disagree	Neither agree nor disagree	Somewhat disagree	Strongly agree	Strongly agree	Somewhat agree	Medium Value - I follow the information if it fits with my own views & other information	A symptom checker	Not confident	No	Not individualised. Especially if you have preexisting health conditions	26	Female	Asian / Asian British		University degree or higher	5+	No
Yes	Yes	NHS 111		Both	Before seeing a doctor	To determine whether or not I needed to see a doctor,To better understand what could be causing my symptoms,To get medical advice without going to the doctor,To help me determine if I need to access medical care,To help me determine if I have medical emergency		Yes	See GP / see doctor,Seek urgent care (e.g., go to A&E)	Somewhat agree	Somewhat disagree	Somewhat agree	Somewhat agree	Strongly agree	Somewhat agree	Somewhat agree	Strongly agree	Somewhat agree	Somewhat agree	Neither agree nor disagree	Somewhat agree	Somewhat agree	Somewhat agree	High Value - I follow the information as if it was given to me by my GP	A symptom checker	Confident	Yes	No	25	Female	Asian / Asian British		University degree or higher	5+	No
Yes	Yes	NHS 111,Patient.info		Both	After seeing a doctor	To better understand what could be causing my symptoms		No		Neither agree nor disagree	Neither agree nor disagree	Strongly disagree	Strongly disagree	Strongly disagree	Neither agree nor disagree	Neither agree nor disagree	Strongly disagree	Strongly disagree	Strongly disagree	Somewhat agree	Strongly agree	Strongly agree	Strongly agree	Low Value - it is just one of several sources of information points I consider	A symptom checker	Unsure	No	Very basic and can be misinformative	24	Male	Mixed / Multiple Ethnic Groups		University degree or higher	1 (I live alone)	No
Yes	Yes	Babylon		Phone app/ tablet	Before seeing a doctor	To determine whether or not I needed to see a doctor,To better understand what could be causing my symptoms,To help me determine if I need to access medical care		No		Somewhat agree	Neither agree nor disagree	Somewhat agree	Somewhat agree	Somewhat agree	Somewhat agree	Somewhat disagree	Somewhat agree	Somewhat disagree	Somewhat disagree	Somewhat agree	Strongly agree	Strongly agree	Strongly agree	Low Value - it is just one of several sources of information points I consider	A symptom checker	Not confident	Yes		25	Male	Asian / Asian British		University degree or higher	3	Yes- 1 or more LTCs
Yes	Yes	Patient.info		Website	Before seeing a doctor	To better understand what could be causing my symptoms,To help me determine if I need to access medical care		Yes	See GP / see doctor	Somewhat agree	Strongly disagree	Somewhat agree	Somewhat agree	Somewhat disagree	Somewhat agree	Strongly disagree	Somewhat agree	Somewhat disagree	Somewhat disagree	Somewhat disagree	Somewhat agree	Strongly agree	Strongly agree	Medium Value - I follow the information if it fits with my own views & other information	A symptom checker	Unsure	No	Yes, can cause health anxiety	24	Male	White		University degree or higher	5+	No
Yes	Yes	Family Doctor,NHS 111		Phone app/ tablet	Instead of seeing a doctor	To better understand what could be causing my symptoms,To get medical advice without going to the doctor,To help me determine if I need to access medical care,To help me determine if I have medical emergency		Yes	Self-care (including see a pharmacist),See GP / see doctor	Somewhat agree	Neither agree nor disagree	Somewhat agree	Somewhat agree	Somewhat agree	Somewhat agree	Somewhat agree	Strongly agree	Somewhat agree	Somewhat agree	Somewhat agree	Neither agree nor disagree	Somewhat agree	Strongly agree	Medium Value - I follow the information if it fits with my own views & other information	A symptom checker	Confident	No		55	Female	Asian / Asian British		Finished Secondary school	3
Yes	Yes	Healthline,NHS 111		Website	Before seeing a doctor	To determine whether or not I needed to see a doctor,To better understand what could be causing my symptoms,To confirm the diagnosis made by my doctor,To help me determine if I need to access medical care,To help me determine if I have medical emergency		Yes	Self-care (including see a pharmacist),See GP / see doctor,Seek urgent care (e.g., go to A&E)	Somewhat agree	Somewhat agree	Somewhat agree	Somewhat agree	Somewhat agree	Somewhat agree	Neither agree nor disagree	Strongly agree	Somewhat disagree	Somewhat agree	Strongly agree	Strongly agree	Somewhat agree	Strongly agree	Medium Value - I follow the information if it fits with my own views & other information	A symptom checker	Not confident	Yes		25	Female	Asian / Asian British		University degree or higher	5+	Yes- 1 or more LTCs
Yes	Yes	Family Doctor,NHS 111,Your.MD / Healthily		Both	Instead of seeing a doctor,Before seeing a doctor	To determine whether or not I needed to see a doctor,To better understand what could be causing my symptoms,To get medical advice without going to the doctor,To help me determine if I need to access medical care		Yes	Seek urgent care (e.g., go to A&E)	Somewhat agree	Somewhat agree	Somewhat agree	Neither agree nor disagree	Somewhat agree	Somewhat agree	Neither agree nor disagree	Somewhat agree	Neither agree nor disagree	Neither agree nor disagree	Somewhat agree	Somewhat agree	Somewhat agree	Somewhat agree	Medium Value - I follow the information if it fits with my own views & other information	No difference	Not confident	No	They are not alternative to doctors	25	Female	Asian / Asian British		University degree or higher	5+	No
Yes	Yes	NHS 111		Both	Before seeing a doctor	To better understand what could be causing my symptoms		Yes	Self-care (including see a pharmacist)	Strongly agree	Strongly agree	Somewhat agree	Somewhat agree	Strongly agree	Somewhat agree	Somewhat agree	Neither agree nor disagree	Somewhat agree	Somewhat agree	Strongly agree	Neither agree nor disagree	Somewhat disagree	Strongly agree	Medium Value - I follow the information if it fits with my own views & other information	A symptom checker	Unsure	No	Early stage of NHS 111	59	Male	Asian / Asian British		University degree or higher	3	No	talha Ahmed	talha.ahmed@hotmail.co.uk	07900387650
Yes	Yes	NHS 111		Both	Instead of seeing a doctor	To determine whether or not I needed to see a doctor		Yes	Self-care (including see a pharmacist)	Somewhat disagree	Somewhat disagree	Neither agree nor disagree	Neither agree nor disagree	Neither agree nor disagree	Neither agree nor disagree	Neither agree nor disagree	Somewhat agree	Strongly disagree	Strongly disagree	Somewhat agree	Somewhat agree	Strongly agree	Strongly agree	Low Value - it is just one of several sources of information points I consider	A symptom checker	Unsure	No		45	Female	Asian / Asian British		University degree or higher	3	No
Yes	Yes	Patient.info,Your.MD / Healthily		Website	Instead of seeing a doctor	To better understand what could be causing my symptoms		Yes	Self-care (including see a pharmacist),See GP / see doctor	Somewhat agree	Somewhat disagree	Somewhat disagree	Somewhat agree	Neither agree nor disagree	Somewhat disagree	Somewhat disagree	Somewhat disagree	Somewhat disagree	Neither agree nor disagree	Somewhat agree	Strongly agree	Strongly agree	Strongly agree	Medium Value - I follow the information if it fits with my own views & other information	A symptom checker	Unsure	No	No	25	Female	Asian / Asian British		University degree or higher	2	No
Yes	No			Phone app/ tablet	Before seeing a doctor	To get medical advice without going to the doctor,To help me determine if I need to access medical care,To help me determine if I have medical emergency				Somewhat agree	Somewhat agree	Somewhat agree	Somewhat agree	Somewhat agree	Strongly agree	Neither agree nor disagree	Neither agree nor disagree	Somewhat disagree	Somewhat disagree	Neither agree nor disagree	Neither agree nor disagree	Neither agree nor disagree	Strongly agree	Low Value - it is just one of several sources of information points I consider	A symptom checker	Confident	Yes	No	26	Female	White		University degree or higher	2	No
